# Supplementary material for: miR-550a-3p is a prognostic biomarker and exerts tumor-suppressive functions by targeting HSP90AA1 in diffuse malignant peritoneal mesothelioma
Source: Cancer Gene Ther. 2022 Mar 29;29(10):1394–404. doi: 10.1038/s41417-022-00460-7 (PMC9576593; doi:10.1038/s41417-022-00460-7)
Supplement: Supplementary file 5 — Table S1 Supplementary Information [file 41417_2022_460_MOESM5_ESM.xlsx]

## Sheet: Sheet1
Supplementary Table S1. List of putative miR-550a-3p gene targets by miRNA target bioinformatic prediction method miRWalk 2.0 and of differentially expressed genes that were identified by microarray analysis performed in miR-550a-3p over-expressing STO cells.
gene predicted [220]	significantly differential gene expressed [123]
DTNA	SBF1P1
SOX11	PNPT1
CCDC6	HMGB1
ZNF516	MYH10
CELF2	ASNA1
PLEKHF2	KIAA1147
RC3H1	MECR
ATP1A2	KCNH6
TMEM50B	PPIB
CACNB2	VPS41
RUNX1T1	ALPP
ITPKB	N4BP2
MARCKS	CRCP
PDE2A	CCDC125
PROX1	SPDYE7P
SLC18A2	CCR6
TRPC3	MRI1
ZFAND5	COL20A1
SKAP1	MAP3K20
UST	NSL1
SLC25A13	MYPOP
DLC1	LSM6
SYNCRIP	IL10
PARM1	MED15P9
FAM155B	SRPX
PI15	FBXW7
HECA	ANP32A
ZAK	PTGR2
CDV3	OCIAD1
ZFP91	POLR3G
C1orf21	NEDD8
MBLAC2	PAK2
LINGO2	UBE2J2
C2orf69	LOC100134868
KIAA2018	MCM8
FAM229B	INIP
BAAT	PATE2
BCAT1	ARHGDIB
CASQ2	LEP
CRHBP	CES2
DYNC1LI2	RBM14
EIF4EBP2	LILRB1
AFF2	BLZF1
GUCY1A3	STRIP2
ITGA2	GTPBP8
KCNF1	PPFIBP1
SMAD5	ZNF430
MAP1B	SMARCD2
MTAP	BEX1
NFIC	HSP90AA1
PPM1A	TMEM156
SYT4	ICK
TAF12	ADA2
TSNAX	ZNF557
KDM6A	PDE4C
TP63	RHBDL2
INA	KIAA0355
DEDD	PPP1R12B
ONECUT2	CIAO1
ZNF592	WDR74
PHACTR2	ARL13B
AMMECR1	FAM126B
CDC42EP3	LINC01554
ADAMTS5	PPA2
IRAK3	PTMA
PCDH17	SUMO2
PEX5L	SLC16A12
GALNT7	MCMDC2
PRDM15	SMIM30
ZYG11B	NLRP8
ASB13	GDF11
LCOR	AOC4P
PLXDC2	SNORD11
TMEM123	TPRKB
VASN	IL18
C5orf24	CFAP74
SPTY2D1	ACTG1P17
TMEM56	EID2B
NRK	ZNF674
CNOT6L	RIBC1
FRMD3	CTR9
SIAH3	HPS5
GPR137C	WDR33
C6orf120	PNRC2
RBMXL1	EXOG
COL2A1	PALM2
CPM	FKBP14
CREBBP	ZNF14
CRX	DZANK1
TSC22D3	ATG10
GNS	TYW1B
HAS3	HNRNPUL1
HIP1	ZC3H7A
HIVEP1	NCDN
HSP90AA1	PAK1IP1
ITGB1	RTN3
LIFR	CXCL1
LPP	WTAP
SMAD4	CDC27
KITLG	ZNF738
AFF1	MED6
MYCL	AIRE
MYO9A	LRR1
PPP1R12B	CREB1
OXTR	LINC01205
PGR	BCLAF1
POLR2F	ZNF860
POU2F1	BIRC3
PPARA	SPTLC1
PRELP	ALPG
PRLR	POFUT1
SLC6A2	RPL10
SLIT3	USP49
SMARCD2	RPL23AP32
THRB	LINC00957
TLL1	CTHRC1
TMPO	IL17RD
TPBG	TSN
UBE2D3	METTL2A
GLRA3	TMEM267
SYNGR3	MBLAC2
VAMP3	TNFRSF9
CREB5	UGGT1
RHOBTB1
LPGAT1
GJC1
TRAF3IP2
DBF4
PTPRT
ICK
ZNF365
ARHGAP26
SEPT6
CAMSAP2
FLRT2
MOB4
DISC1
OSTM1
ZBTB44
SETD2
CNTN5
EGLN1
ZRANB1
INO80D
HAUS2
SBNO1
PCMTD2
TYW1
WWC3
ZC3HAV1
TM9SF3
BBX
KIAA1244
AMIGO1
NYAP2
UNKL
RIC3
PARP8
ADAMTS12
NCALD
HSDL2
C2orf88
ITPRIP
LYRM7
MTDH
RBM18
PIGM
TP53INP1
PALM2
OSBPL7
SLC16A14
PRICKLE2
SYNPO2
AMER2
CCNY
MSRB3
ZNF81
CSNK1G2
CYLD
IL16
INPP4A
LOX
MBNL1
MASP1
SPOP
VAPA
B4GALT5
FRS2
ABHD2
SYNPO
SAMD4A
KIF21B
SULF1
SGK3
CADM1
ZNF451
AHI1
SLC39A9
LRRC40
PMEPA1
DTWD1
RIMKLB
RAP2C
PAPD5
ZC2HC1C
SUV39H2
ITCH
ZNRF3
LRCH3
SESTD1
ZNF501
SLITRK4
ZNF362
DNAJB7
TTL
FAM84A
AMOT
TTC39B
AGO4
MPEG1
